# Supplementary material for: Bipedal locomotion in zoo apes: Revisiting the hylobatian model for bipedal origins
Source: Evol Hum Sci. 2022 Mar 14;4:e12. doi: 10.1017/ehs.2022.9 (PMC10426021; doi:10.1017/ehs.2022.9)
Supplement: Supplementary file 1 [file S2513843X22000093sup001.zip]

Archive with 2 entries (2 files):
- ZooSurvey PDF.pdf
- Rosen_SuppFile.xlsx
