# Supplementary material for: Bipedal locomotion in zoo apes: Revisiting the hylobatian model for bipedal origins
Source: Evol Hum Sci. 2022 Mar 14;4:e12. doi: 10.1017/ehs.2022.9 (PMC10426021; doi:10.1017/ehs.2022.9)
Supplement: Supplementary file 1 [file S2513843X22000093sup001.zip › Rosen_SuppFile.xlsx]

## Sheet: Formal list of zoos
	Hylobates sp.	Symphalangus syndactylus	Pongo sp.	G. gorilla	P. paniscus	P. troglodytes	Papio sp.	Mandrillus sphinx	Total
Albuquerque Biological Park	0	4	5	8	0	7	0	0	24
Alexandria Zoological Park	0	2	0	0	0	0	0	0	2
Brookfield Zoo	3	0	6	0	0	0	0	0	9
Cameron Park Zoo	4	0	5	0	0	0	0	0	9
Chattanooga Zoo at Warner Park	2	0	0	0	0	0	0	0	2
Cleveland Metroparks Zoo	2	0	4	6	0	0	0	0	12
Columbus Zoo and Aquarium	4	3	3	15	17	0	0	0	42
Como Park Zoo & Conservatory	0	0	0	1	0	0	0	0	1
Denver Zoo	0	0	6	0	0	0	0	0	6
Detroit Zoo	0	0	0	3	0	12	0	0	15
El Paso Zoo	0	0	3	0	0	0	0	0	3
Erie Zoo	0	4	3	0	0	0	0	0	7
Fort Worth Zoo	0	0	0	1	10	0	0	2	13
Fresno Chaffee Zoo	0	3	5	0	0	0	0	0	8
Great Plains Zoo and Museum	0	2	0	0	0	0	0	0	2
Henry Vilas Zoo	2	0	3	0	0	0	0	0	5
Honolulu Zoo	1	2	2	0	0	7	3	0	15
Houston Zoo	2	2	4	9	0	14	0	0	31
Jacksonville Zoo and Gardens	0	2	0	11	3	0	0	0	16
Lincoln Park Zoo	2	0	0	0	0	1	0	0	3
Louisville Zoological Garden	0	2	4	10	0	0	0	0	16
Memphis Zoo	4	2	4	4	7	0	0	0	21
North Carolina Zoological Park	0	0	0	0	0	0	21	0	21
Oklahoma City Zoological Park	0	0	2	10	0	7	0	0	19
Oregon Zoo	2	0	3	0	0	4	0	0	9
Parque Zoológico de León	0	2	2	0	0	2	0	0	6
Phoenix Zoo	2	2	5	0	0	0	4	3	16
Point Defiance Zoo & Aquarium	1	2	0	0	0	0	0	0	3
Racine Zoo	2	0	2	0	0	0	0	0	4
Riverbanks Zoo & Garden	0	0	0	0	0	0	6	0	6
Rolling Hills Zoo	0	0	1	0	0	6	0	0	7
Roosevelt Park Zoo	2	2	0	0	0	0	0	0	4
Santa Barbara Zoo	2	0	0	0	0	0	0	0	2
Sedgwick County Zoo	0	0	6	9	0	8	0	0	23
Seoul Grand Park Zoo	1	2	0	0	0	3	0	0	6
Smithsonian National Zoological Park	0	2	7	6	0	0	0	0	15
Toledo Zoological Gardens	3	0	7	5	0	0	0	0	15
Virginia Zoological Park	2	2	4	0	0	0	0	0	8
Toronto Zoo	2	0	6	0	0	0	10	0	18
Wildlife Safari	2	0	0	0	0	0	0	0	2
Woodland Park Zoo	0	0	0	7	0	0	0	0	7
Zoo Atlanta	0	0	10	0	0	0	0	0	10
Zoo Boise	2	0	0	0	0	0	0	0	2
Zoo Knoxville	0	0	0	8	0	7	0	0	15
Zoo Miami	0	0	0	2	0	4	0	0	6
ZooTampa at Lowry Park	0	2	8	0	0	0	0	0	10
Total	49	44	120	115	37	82	44	5	496
